# Supplementary material for: Hollow oaks and beetle functional diversity: Significance of surroundings extends beyond taxonomy
Source: Ecol Evol. 2020 Jan 8;10(2):819–31. doi: 10.1002/ece3.5940 (PMC6988526; doi:10.1002/ece3.5940)
Supplement: Supplementary file 2 [file ECE3-10-819-s002.xlsx]

## Sheet: Sheet1
Species	Total abundance	Forest abundance	Open landscape abundance	Decomposer	Predator	Flower visitor	Feeding type reference	Flower visitor reference
Abraeus parvulus	1	1	0	0	1	0	Seibold_etal2014;Horak2011;Bouget_etal2012	Seibold_etal2014
Acalles ptinoides	3	3	0	1	0	0	Seibold_etal2014;Bouget_etal2012	Seibold_etal2014 ; Buckland2007
Acidota crenata	9	6	3	0	1	0	Hjalten_etal2017;Vindstad_etal2014;Koehler2000;Stokland&Meyke2008	NA
Acrotona orbata	11	9	2	0	1	0	Carlsen2017;Vindstad_etal2014;Koehler2000;Stokland&Meyke2008	NA
Acrotrichis cognata	3	2	1	1	0	0	Vindstad_etal2014;Koehler2000;Stokland&Meyke2008	NA
Acrotrichis intermedia	72	63	9	1	0	0	Vindstad_etal2014;Koehler2000;Stokland&Meyke2008	NA
Acrotrichis rugulosa	3	3	0	1	0	0	Vindstad_etal2014;Koehler2000;Stokland&Meyke2008;Kvamme1982	NA
Acrotrichis sericans	1	0	1	1	0	0	Vindstad_etal2014;Koehler2000;Stokland&Meyke2008;Kvamme1982	NA
Acrulia inflata	4	4	0	1	1	0	Seibold_etal2014;Hjalten_etal2017;Sawomniewicz2013;Vindstad_etal2014;Koehler2000;Stokland&Meyke2008	Seibold_etal2014
Adalia bipunctata	8	2	6	0	1	0	Memmott_etal2000	Buckland2007
Adalia decempunctata	29	18	11	0	1	0	Memmott_etal2000;Sawomniewicz2013;Petrova_etal2006	Buckland2007
Agaricochara latissima	10	10	0	1	0	0	Seibold_etal2014;Sawomniewicz2013	Seibold_etal2014
Agathidium badium	1	1	0	1	0	0	Hjalten_etal2017;Bouget_etal2012	NA
Agathidium confusum	18	15	3	1	0	0	Hjalten_etal2017;Kocarek2003;Vindstad_etal2014;Koehler2000;Stokland&Meyke2008	NA
Agathidium nigripenne	1	1	0	1	0	0	Seibold_etal2014;Hjalten_etal2017;Sawomniewicz2013;Lassauce_etal2012	Seibold_etal2014
Agathidium pisanum	4	3	1	1	0	0	Schigel_etal2004	NA
Agathidium rotundatum	1	1	0	1	0	0	Hjalten_etal2010;Sawomniewicz2013;Vindstad_etal2014;Koehler2000;Stokland&Meyke2008	NA
Agathidium seminulum	65	65	0	1	0	0	Hjalten_etal2010;Hjalten_etal2017;Sawomniewicz2013;Bouget_etal2012	NA
Agathidium varians	28	26	2	1	0	0	enhs1996	NA
Agrilus angustulus	4	4	0	1	0	0	Seibold_etal2014;Lassauce_etal2012	Seibold_etal2014
Agrilus laticornis	2	2	0	1	0	0	Seibold_etal2014	Seibold_etal2014
Agrilus sulcicollis	11	10	1	1	0	0	Seibold_etal2014;Lassauce_etal2012	Seibold_etal2014
Aloconota gregaria	45	6	39	0	1	0	Sobek2009;Lupi_etal2006;Petrova_etal2006	NA
Alosterna tabacicolor	28	27	1	1	0	1	Seibold_etal2014;Hjalten_etal2017;Horak2011;Sawomniewicz2013;Lassauce_etal2012;Fossest&Sverdrup.Thygeson2009;Bouget_etal2012	Seibold_etal2014 ; Buckland2007
Amara familiaris	1	0	1	0	1	0	Petrova_etal2006	Buckland2007
Amara lunicollis	1	1	0	NA	1	0	Saska&Jarosik2001	NA
Amara plebeja	1	0	1	0	1	0	Sutherland&Vickerman1980	Buckland2007
Amischa analis	28	11	17	0	1	0	Petrova_etal2006;Vindstad_etal2014;Koehler2000;Stokland&Meyke2008	NA
Amischa decipiens	1	0	1	0	1	0	Petrova_etal2006	NA
Amischa nigrofusca	2	0	2	0	1	0	Petrova_etal2006	NA
Ampedus balteatus	366	343	23	1	1	0	Seibold_etal2014;Hjalten_etal2010;Sawomniewicz2013	Seibold_etal2014
Ampedus cinnabarinus	2	2	0	1	0	0	Seibold_etal2014	Seibold_etal2014
Ampedus hjorti	114	72	42	1	0	0	Seibold_etal2014;Gossner2013	Seibold_etal2014
Ampedus nigrinus	106	106	0	1	1	0	Seibold_etal2014;Hjalten_etal2010;Hjalten_etal2017;Sawomniewicz2013;Vindstad_etal2014;Koehler2000;Stokland&Meyke2008;Fossest&Sverdrup.Thygeson2009	Seibold_etal2014
Ampedus nigroflavus	6	5	1	1	0	0	Seibold_etal2014;Sawomniewicz2013	Seibold_etal2014
Ampedus pomorum	6	6	0	1	0	0	Seibold_etal2014;Horak2011;Sawomniewicz2013;Lassauce_etal2012;Bouget_etal2012	Seibold_etal2014
Ampedus praeustus	4	4	0	1	0	0	Seibold_etal2014	Seibold_etal2014
Ampedus sanguineus	1	1	0	1	0	1	Seibold_etal2014;Sawomniewicz2013	Seibold_etal2014
Ampedus tristis	3	3	0	1	1	0	Hjalten_etal2010;Hjalten_etal2017;Fossest&Sverdrup.Thygeson2009	NA
Anaspis frontalis	42	19	23	1	0	1	Seibold_etal2014;Horak2011;Sawomniewicz2013	Seibold_etal2014
Anaspis marginicollis	167	140	27	1	1	0	Hjalten_etal2010;Sawomniewicz2013;Gossner2013	NA
Anaspis rufilabris	290	245	45	1	1	1	Seibold_etal2014;Hjalten_etal2010;Hjalten_etal2017;Horak2011;Sawomniewicz2013	Seibold_etal2014
Anaspis thoracica	60	20	40	1	0	1	Seibold_etal2014;Sawomniewicz2013;Lassauce_etal2012;Bouget_etal2012	Seibold_etal2014
Anastrangalia sanguinolenta	5	5	0	1	0	1	Seibold_etal2014	Seibold_etal2014 ; Buckland2007
Anatis ocellata	1	1	0	0	1	0	Memmott_etal2000;Wallace1953	Buckland2007
Anchomenus dorsalis	1	0	1	0	1	0	Majzlan2015	Buckland2007
Anisandrus dispar	84	69	15	1	0	0	Seibold_etal2014	Seibold_etal2014
Anisotoma axillaris	1	1	0	1	0	0	Seibold_etal2014;Hjalten_etal2017;Vindstad_etal2014;Koehler2000;Stokland&Meyke2008	Seibold_etal2014
Anisotoma castanea	17	16	1	1	0	0	Seibold_etal2014;Hjalten_etal2017;Sawomniewicz2013;Vindstad_etal2014;Koehler2000;Stokland&Meyke2008;Fossest&Sverdrup.Thygeson2009	Seibold_etal2014
Anisotoma glabra	4	4	0	1	0	0	Seibold_etal2014;Hjalten_etal2017;Sawomniewicz2013;Vindstad_etal2014;Koehler2000;Stokland&Meyke2008;Fossest&Sverdrup.Thygeson2009	Seibold_etal2014
Anisotoma humeralis	81	79	2	1	0	0	Seibold_etal2014;Hjalten_etal2017;Horak2011;Sawomniewicz2013;Lassauce_etal2012;Bouget_etal2012	Seibold_etal2014
Anisotoma orbicularis	7	7	0	1	0	0	Seibold_etal2014;Hjalten_etal2017;Sawomniewicz2013;Bouget_etal2012	Seibold_etal2014
Anitys rubens	10	4	6	1	0	0	Seibold_etal2014	Seibold_etal2014 ; Buckland2007
Anomognathus cuspidatus	3	1	2	0	1	0	Seibold_etal2014;Hjalten_etal2017;Sawomniewicz2013	Seibold_etal2014
Anoplodera sexguttata	6	6	0	1	0	1	Seibold_etal2014;Sawomniewicz2013;Lassauce_etal2012	Seibold_etal2014
Anotylus rugosus	5	1	4	0	1	0	Petrova_etal2006	NA
Anthaxia morio	1	1	0	1	0	1	Seibold_etal2014	Seibold_etal2014
Antherophagus pallens	16	12	4	0	1	1	Frison1921	Frison1921
Anthrenus museorum	56	20	36	1	1	0	Beal1998;Sawomniewicz2013	Buckland2007
Anthribus nebulosus	3	2	1	0	1	0	Lassauce_etal2012	NA
Aphidecta obliterata	8	8	0	0	1	0	Nikitsky&Ukrainsky2016	Buckland2007
Aphodius ater	2	1	1	1	0	0	Hirschberger1999;Kvamme1982	Buckland2007
Aphodius fimetarius	1	1	0	1	0	0	Majzlan2015;Kvamme1982	Buckland2007
Aplocnemus nigricornis	7	5	2	0	1	1	Seibold_etal2014;Sawomniewicz2013	Seibold_etal2014
Arpedium quadrum	1	1	0	0	1	0	Hjalten_etal2017;Vindstad_etal2014;Koehler2000;Stokland&Meyke2008	NA
Aspidiphorus orbiculatus	15	14	1	1	0	0	Seibold_etal2014;Hjalten_etal2017;Horak2011;Sawomniewicz2013;Lassauce_etal2012;Vindstad_etal2014;Koehler2000;Stokland&Meyke2008;Bouget_etal2012	Seibold_etal2014
Atheta aeneipennis	1	0	1	1	1	0	Hjalten_etal2017;Vindstad_etal2014;Koehler2000;Stokland&Meyke2008	NA
Atheta basicornis	2	1	1	0	1	0	Seibold_etal2014	Seibold_etal2014
Atheta britanniae	2	2	0	1	0	0	Nikitsky&Schigel2004	NA
Atheta castanoptera	5	3	2	1	1	0	Hjalten_etal2017	NA
Atheta celata	1	1	0	0	1	0	Vindstad_etal2014;Koehler2000;Stokland&Meyke2008	NA
Atheta corvina	2	2	0	0	1	0	Hjalten_etal2017;Vindstad_etal2014;Koehler2000;Stokland&Meyke2008	NA
Atheta crassicornis	7	6	1	1	1	0	Hjalten_etal2017;Sawomniewicz2013	NA
Atheta euryptera	1	0	1	0	1	0	Seibold_etal2014;Sawomniewicz2013;Vindstad_etal2014;Koehler2000;Stokland&Meyke2008	Seibold_etal2014
Atheta harwoodi	8	2	6	1	NA	0	Nagy_etal2015	NA
Atheta hypnorum	1	0	1	0	1	0	Vindstad_etal2014;Koehler2000;Stokland&Meyke2008	NA
Atheta incognita	6	6	0	1	1	0	Hjalten_etal2017;Bouget_etal2012	NA
Atheta laticollis	1	0	1	0	1	0	Vindstad_etal2014;Koehler2000;Stokland&Meyke2008	NA
Atheta macrocera	1	1	0	0	1	0	Kvamme1982	NA
Atheta myrmecobia	7	5	2	1	1	0	Hjalten_etal2017;Vindstad_etal2014;Koehler2000;Stokland&Meyke2008	NA
Atheta pilicornis	13	6	7	0	1	0	Seibold_etal2014;Hjalten_etal2017;Vindstad_etal2014;Koehler2000;Stokland&Meyke2008	Seibold_etal2014
Atheta sodalis	15	14	1	1	0	0	Hjalten_etal2010;Hjalten_etal2017;Vindstad_etal2014;Koehler2000;Stokland&Meyke2008;Bouget_etal2012	NA
Atheta vaga	58	32	26	1	0	0	Hjalten_etal2017;Vindstad_etal2014;Koehler2000;Stokland&Meyke2008;Bouget_etal2012	NA
Athous haemorrhoidalis	125	58	67	0	1	1	Horak2011	wcg
Athous subfuscus	272	271	1	0	1	0	Hjalten_etal2017;Horak2011;Sawomniewicz2013;Vindstad_etal2014;Koehler2000;Stokland&Meyke2008	NA
Atomaria affinis	1	1	0	1	0	0	Seibold_etal2014;Vindstad_etal2014;Koehler2000;Stokland&Meyke2008	Seibold_etal2014
Atomaria apicalis	4	0	4	1	0	0	Vindstad_etal2014;Koehler2000;Stokland&Meyke2008	Buckland2007
Atomaria atricapilla	5	1	4	1	0	0	Majzlan2015;Vickerman&Southerland1977	Buckland2007
Atomaria fuscata	15	3	12	1	0	0	Kocarek2003	Buckland2007
Atomaria lewisi	10	0	10	1	0	0	Hjalten_etal2017	Buckland2007
Atomaria morio	3	2	1	1	0	0	Seibold_etal2014	Seibold_etal2014 ; Buckland2007
Atomaria nigrirostris	8	6	2	1	0	0	Bouget_etal2012	Buckland2007
Atomaria nitidula	2	0	2	1	0	0	Vindstad_etal2014;Koehler2000;Stokland&Meyke2008	NA
Atomaria ornata	1	1	0	1	0	0	Seibold_etal2014;Hjalten_etal2017	Seibold_etal2014
Atomaria subangulata	2	2	0	1	0	0	Seibold_etal2014	Seibold_etal2014
Atomaria testacea	4	2	2	1	0	0	Hjalten_etal2017;Majzlan2015	Buckland2007
Atomaria turgida	15	11	4	1	0	0	Seibold_etal2014;Hjalten_etal2017;Sawomniewicz2013	Seibold_etal2014
Atrecus affinis	9	9	0	1	1	0	Seibold_etal2014;Horak2011;Sawomniewicz2013;Bouget_etal2012	Seibold_etal2014 ; Buckland2007
Atrecus longiceps	1	1	0	0	1	0	Hjalten_etal2017	NA
Atrecus pilicornis	1	1	0	0	1	0	Seibold_etal2014;Hjalten_etal2017;Vindstad_etal2014;Koehler2000;Stokland&Meyke2008;Fossest&Sverdrup.Thygeson2009	Seibold_etal2014
Attagenus pellio	10	4	6	1	0	1	Coombs&Woodroffe1963	Buckland2007
Baeocrara variolosa	1	1	0	1	0	0	Seibold_etal2014	Seibold_etal2014
Batrisodes delaporti	4	1	3	0	1	0	Seibold_etal2014	Seibold_etal2014
Batrisodes venustus	12	8	4	0	1	0	Seibold_etal2014;Bouget_etal2012	Seibold_etal2014
Bembidion lampros	2	0	2	0	1	0	Petrova_etal2006	NA
Bembidion quadrimaculatum	18	16	2	0	1	0	Sobek2009;Petrova_etal2006	NA
Bibloporus bicolor	209	208	1	0	1	0	Seibold_etal2014;Hjalten_etal2017;Andersson_etal2015;Sawomniewicz2013;Fossest&Sverdrup.Thygeson2009;Bouget_etal2012	Seibold_etal2014
Bibloporus minutus	25	21	4	0	1	0	Seibold_etal2014	Seibold_etal2014
Bisnius fimetarius	1	1	0	0	1	0	wcg	NA
Bisnius nigriventris	1	1	0	0	1	0	Hjalten_etal2017;Vindstad_etal2014;Koehler2000;Stokland&Meyke2008	NA
Bisnius puella	1	1	0	0	1	0	Hjalten_etal2017;Vindstad_etal2014;Koehler2000;Stokland&Meyke2008	NA
Bolitochara mulsanti	2	2	0	0	1	0	Seibold_etal2014;Hjalten_etal2017	Seibold_etal2014
Bolitophagus reticulatus	2	2	0	1	0	0	Seibold_etal2014;Horak2011;Sawomniewicz2013;Bouget_etal2012	Seibold_etal2014
Bryaxis bulbifer	1	1	0	0	1	0	Hjalten_etal2017;Sawomniewicz2013	NA
Bryaxis puncticollis	6	6	0	0	1	0	Sawomniewicz2014	NA
Bryophacis maklini	1	1	0	0	1	0	Vindstad_etal2014;Koehler2000;Stokland&Meyke2008	NA
Byturus ochraceus	2	1	1	0	0	1	Horak2015	Buckland2007
Byturus tomentosus	8	7	1	0	0	1	Hjalten_etal2017	Buckland2007
Cacotemnus rufipes	5	0	5	1	0	0	Seibold_etal2014;Hjalten_etal2017	Seibold_etal2014
Calambus bipustulatus	14	9	5	1	0	0	Seibold_etal2014;Sawomniewicz2013;Lassauce_etal2012;Bouget_etal2012	Seibold_etal2014
Cantharis decipiens	5	5	0	0	1	1	Austara_etal1997	wcg
Cantharis obscura	6	5	1	0	1	0	Alekseev_etal2005;Horak2011	NA
Cantharis pellucida	1	1	0	0	0	1	Horak2015	wcg
Cantharis rustica	6	0	6	0	1	0	Alekseev_etal2005;Majzlan2015	NA
Carabus violaceus	7	7	0	0	1	0	Horak2011;Majzlan2015	NA
Cardiophorus ruficollis	20	20	0	1	0	0	HorakandRebl2013;Sawomniewicz2013	NA
Carpelimus corticinus	14	4	10	0	1	0	Simons_etal2014;Majzlan2015	NA
Cartodere constricta	1	0	1	1	1	0	Majzlan2015	Buckland2007
Cartodere nodifer	17	13	4	1	0	0	VorstandCuppen2000;Lassauce_etal2012;Bouget_etal2012	Buckland2007
Cercyon lateralis	1	0	1	0	1	0	Hjalten_etal2017;Vindstad_etal2014;Koehler2000;Stokland&Meyke2008;Kvamme1982	NA
Cerylon deplanatum	2	2	0	0	1	0	Seibold_etal2014;Hjalten_etal2017;Lassauce_etal2012;Bouget_etal2012	Seibold_etal2014
Cerylon fagi	3	3	0	0	1	0	Seibold_etal2014;Sawomniewicz2013;Bouget_etal2012	Seibold_etal2014 ; Buckland2007
Cerylon ferrugineum	168	128	40	1	1	0	Seibold_etal2014;Hjalten_etal2010;Hjalten_etal2017;Horak2011;Sawomniewicz2013;Lassauce_etal2012;Vindstad_etal2014;Koehler2000;Stokland&Meyke2008;Fossest&Sverdrup.Thygeson2009;Bouget_etal2012	Seibold_etal2014
Cerylon histeroides	53	49	4	1	1	0	Seibold_etal2014;Hjalten_etal2010;Hjalten_etal2017;Horak2011;Sawomniewicz2013;Lassauce_etal2012;Fossest&Sverdrup.Thygeson2009;Bouget_etal2012	Seibold_etal2014
Cetonia aurata	5	5	0	1	0	1	Seibold_etal2014;Horak2011;Lassauce_etal2012;Bouget_etal2012;Majzlan2015	Seibold_etal2014 ; Buckland2007
Cis bidentatus	12	12	0	1	0	0	Seibold_etal2014;Hjalten_etal2017;Sawomniewicz2013;Vindstad_etal2014;Koehler2000;Stokland&Meyke2008	Seibold_etal2014 ; Buckland2007
Cis boleti	18	14	4	1	0	0	Seibold_etal2014;Hjalten_etal2017;Sawomniewicz2013;Vindstad_etal2014;Koehler2000;Stokland&Meyke2008;Bouget_etal2012	Seibold_etal2014 ; Buckland2007
Cis castaneus	2	2	0	1	0	0	Seibold_etal2014;Hjalten_etal2017;Sawomniewicz2013;Bouget_etal2012	Seibold_etal2014
Cis comptus	1	0	1	1	0	0	Seibold_etal2014;Hjalten_etal2017;Vindstad_etal2014;Koehler2000;Stokland&Meyke2008;Fossest&Sverdrup.Thygeson2009	Seibold_etal2014
Cis dentatus	7	7	0	1	0	0	Seibold_etal2014;Hjalten_etal2017	Seibold_etal2014 ; Buckland2007
Cis fagi	64	19	45	1	0	0	Seibold_etal2014;Hjalten_etal2017;Sawomniewicz2013	Seibold_etal2014 ; Buckland2007
Cis festivus	10	9	1	1	0	0	Seibold_etal2014;Hjalten_etal2017	Seibold_etal2014
Cis glabratus	1	1	0	1	0	0	Seibold_etal2014;Hjalten_etal2017;Sawomniewicz2013	Seibold_etal2014
Cis micans	1	1	0	1	0	0	Seibold_etal2014;Hjalten_etal2017;Sawomniewicz2013;Lassauce_etal2012;Bouget_etal2012	Seibold_etal2014 ; Buckland2007
Cis punctulatus	2	2	0	1	0	0	Seibold_etal2014;Hjalten_etal2017;Fossest&Sverdrup.Thygeson2009	Seibold_etal2014 ; Buckland2007
Cis submicans	13	7	6	1	0	0	Vindstad_etal2014;Koehler2000;Stokland&Meyke2008	NA
Cis vestitus	56	51	5	1	0	0	Seibold_etal2014;Hjalten_etal2017	Seibold_etal2014
Cis villosulus	10	6	4	1	0	0	Seibold_etal2014	Seibold_etal2014
Clytus arietis	5	5	0	1	0	1	Seibold_etal2014;Horak2011;Sawomniewicz2013;Lassauce_etal2012;Bouget_etal2012	Seibold_etal2014 ; Buckland2007
Coccinella septempunctata	4	2	2	0	1	0	Memmott_etal2000;Sawomniewicz2013;Petrova_etal2006;Majzlan2015	Buckland2007
Coccinula quatuordecimpustulata	4	4	0	0	1	0	Kalushkov&Nedved2005	Buckland2007
Colydium elongatum	2	2	0	0	1	0	Seibold_etal2014;Horak2011;Lassauce_etal2012;Bouget_etal2012	Seibold_etal2014 ; Buckland2007
Conopalpus testaceus	45	44	1	1	0	0	Seibold_etal2014;Sawomniewicz2013;Lassauce_etal2012;Bouget_etal2012	Seibold_etal2014
Cordylepherus viridis	1	1	0	NA	NA	1	NA	Buckland2007
Corticaria interstitialis	1	1	0	1	0	0	Hjalten_etal2010	NA
Corticaria longicollis	92	86	6	1	0	0	Seibold_etal2014;Sawomniewicz2013	Seibold_etal2014 ; Buckland2007
Corticaria longicornis	6	5	1	1	0	0	Seibold_etal2014	Seibold_etal2014
Corticaria rubripes	1	0	1	1	0	0	Seibold_etal2014;Hjalten_etal2017;Vindstad_etal2014;Koehler2000;Stokland&Meyke2008	Seibold_etal2014
Corticaria serrata	1	1	0	1	0	0	Hjalten_etal2017;Bouget_etal2012	Buckland2007
Corticarina minuta	18	8	10	1	0	0	Hjalten_etal2017;Vindstad_etal2014;Koehler2000;Stokland&Meyke2008	NA
Corticarina similata	312	227	85	1	0	0	Hjalten_etal2017	Buckland2007
Corticeus fasciatus	3	3	0	0	1	0	Seibold_etal2014	Seibold_etal2014
Cortinicara gibbosa	102	51	51	1	0	0	Hjalten_etal2010;Hjalten_etal2017;Horak2011;Sawomniewicz2013;Lassauce_etal2012;Vindstad_etal2014;Koehler2000;Stokland&Meyke2008;Bouget_etal2012	Buckland2007
Crepidophorus mutilatus	7	6	1	0	1	0	Seibold_etal2014	Seibold_etal2014
Cryphalus asperatus	7	6	1	1	0	0	Seibold_etal2014	Seibold_etal2014
Cryptarcha strigata	115	83	32	1	1	0	Seibold_etal2014;Horak2011;Lassauce_etal2012	Seibold_etal2014
Cryptarcha undata	50	25	25	1	1	0	Seibold_etal2014;Lassauce_etal2012	Seibold_etal2014
Cryptolestes corticinus	7	6	1	0	1	0	Seibold_etal2014	Seibold_etal2014
Cryptophagus badius	10	9	1	1	0	0	Sawomniewicz2013	Buckland2007
Cryptophagus confusus	1	0	1	1	0	0	Seibold_etal2014	Seibold_etal2014 ; Buckland2007
Cryptophagus dentatus	165	107	58	1	0	0	Nikitsky&Schigel2004;Bouget_etal2012	Buckland2007
Cryptophagus dorsalis	12	12	0	1	0	0	Seibold_etal2014;Sawomniewicz2013	Seibold_etal2014
Cryptophagus intermedius	1	1	0	1	0	0	Seibold_etal2014	Seibold_etal2014 ; Buckland2007
Cryptophagus labilis	4	1	3	1	0	0	Seibold_etal2014;Sawomniewicz2013;Bouget_etal2012	Seibold_etal2014 ; Buckland2007
Cryptophagus lapponicus	3	3	0	1	0	0	Hjalten_etal2010;Hjalten_etal2017;Vindstad_etal2014;Koehler2000;Stokland&Meyke2008	Buckland2007
Cryptophagus micaceus	386	327	59	1	0	0	Seibold_etal2014	Seibold_etal2014
Cryptophagus parallelus	1	1	0	1	0	0	Seibold_etal2014	Seibold_etal2014
Cryptophagus populi	86	49	37	1	0	0	Champion1918?	Buckland2007
Cryptophagus scanicus	350	223	127	1	0	0	Hjalten_etal2017;Bouget_etal2012	Buckland2007
Cryptophagus setulosus	1	1	0	1	0	0	Hjalten_etal2010	NA
Cryptophagus subdepressus	1	1	0	1	0	0	Seibold_etal2014;Hjalten_etal2017	Seibold_etal2014 ; Buckland2007
Cryptopleurum minutum	1	0	1	1	0	0	Kocarek2003;Vindstad_etal2014;Koehler2000;Stokland&Meyke2008;Kvamme1982	NA
Crypturgus cinereus	10	7	3	1	0	0	Seibold_etal2014;Hjalten_etal2010;Hjalten_etal2017;Fossest&Sverdrup.Thygeson2009	Seibold_etal2014
Crypturgus hispidulus	4	4	0	1	0	0	Seibold_etal2014;Hjalten_etal2010;Hjalten_etal2017;Fossest&Sverdrup.Thygeson2009	Seibold_etal2014
Crypturgus pusillus	3	3	0	1	0	0	Seibold_etal2014;Hjalten_etal2010;Fossest&Sverdrup.Thygeson2009	Seibold_etal2014
Ctenicera pectinicornis	1	1	0	1	NA	1	Harde2000	Harde2000
Ctesias serra	126	28	98	1	0	0	Seibold_etal2014;Lassauce_etal2012;Bouget_etal2012	Seibold_etal2014 ; Buckland2007
Curtimorda maculosa	1	1	0	1	0	0	Seibold_etal2014;Hjalten_etal2017;Fossest&Sverdrup.Thygeson2009	Seibold_etal2014
Cychramus luteus	47	34	13	1	0	1	Seibold_etal2014;Hjalten_etal2017;Horak2011;Sawomniewicz2013;Lassauce_etal2012	Seibold_etal2014
Cychramus variegatus	10	4	6	1	0	1	Seibold_etal2014;Hjalten_etal2017;Horak2011;Sawomniewicz2013	Seibold_etal2014
Cychrus caraboides	4	4	0	0	1	0	wcg	NA
Cyphon coarctatus	36	27	9	0	1	0	Hjalten_etal2017	NA
Cyphon ochraceus	18	15	3	0	1	0	Kristofik_etal2001	NA
Cyphon variabilis	5	2	3	0	1	1	Hjalten_etal2017;Vindstad_etal2014;Koehler2000;Stokland&Meyke2008	Baker_etal1985
Dacne bipustulata	42	2	40	1	0	0	Seibold_etal2014;Hjalten_etal2017;Horak2011;Sawomniewicz2013;Lassauce_etal2012	Seibold_etal2014
Dadobia immersa	6	6	0	1	1	0	Seibold_etal2014;Hjalten_etal2017;Sawomniewicz2013;Vindstad_etal2014;Koehler2000;Stokland&Meyke2008;Fossest&Sverdrup.Thygeson2009	Seibold_etal2014
Dalopius marginatus	312	265	47	0	1	0	JedlickaandFrouz2007;Korobushkin_etal2016;Horak2011;Sawomniewicz2013;Majzlan2015	NA
Dascillus cervinus	2	2	0	0	0	1	Baker1981	Buckland2007
Dasytes aeratus	3	1	2	0	1	1	Seibold_etal2014;Lassauce_etal2012;Bouget_etal2012	Seibold_etal2014
Dasytes caeruleus	62	44	18	0	1	1	Seibold_etal2014;Lassauce_etal2012;Bouget_etal2012	Seibold_etal2014
Dasytes niger	222	220	2	0	1	1	Seibold_etal2014	Seibold_etal2014
Dasytes obscurus	3	3	0	0	1	1	Seibold_etal2014;Vindstad_etal2014;Koehler2000;Stokland&Meyke2008;Fossest&Sverdrup.Thygeson2009;Majzlan2015	Seibold_etal2014
Dasytes plumbeus	381	191	190	0	1	1	Seibold_etal2014;Hjalten_etal2017;Horak2011;Sawomniewicz2013;Bouget_etal2012	Seibold_etal2014
Dendrophilus punctatus	3	2	1	0	1	0	Seibold_etal2014	Seibold_etal2014
Dendrophilus pygmaeus	4	4	0	0	1	0	Hjalten_etal2017	NA
Denticollis linearis	11	11	0	1	1	1	Seibold_etal2014;Hjalten_etal2017;Horak2011;Sawomniewicz2013;Lassauce_etal2012;Vindstad_etal2014;Koehler2000;Stokland&Meyke2008;Fossest&Sverdrup.Thygeson2009;Bouget_etal2012	Seibold_etal2014
Dermestes lardarius	1	0	1	1	0	0	Lassauce_etal2012	Buckland2007
Diaperis boleti	2	1	1	1	0	0	Seibold_etal2014;Sawomniewicz2013;Lassauce_etal2012	Seibold_etal2014 ; Buckland2007
Dienerella filum	1	1	0	1	0	0	Hjalten_etal2010;Vindstad_etal2014;Koehler2000;Stokland&Meyke2008	Buckland2007
Dienerella vincenti	12	4	8	1	NA	0	Janssen_etal2017; Lapeva-Gjonova_etal2011	NA
Dorcatoma chrysomelina	1827	442	1385	1	0	0	Seibold_etal2014	Seibold_etal2014 ; Buckland2007
Dorcatoma dresdensis	5	4	1	1	0	0	Seibold_etal2014;Hjalten_etal2017;Sawomniewicz2013	Seibold_etal2014
Dorcatoma flavicornis	79	76	3	1	0	0	Seibold_etal2014	Seibold_etal2014 ; Buckland2007
Dromius agilis	42	30	12	0	1	0	Hjalten_etal2017;Vindstad_etal2014;Koehler2000;Stokland&Meyke2008	NA
Dromius angustus	3	3	0	0	1	0	Nikitsky&Ukrainsky2016;Lott_etal2011	NA
Dromius fenestratus	3	3	0	0	1	0	Ponel_etal1999	NA
Dromius quadrimaculatus	40	19	21	0	1	0	Allegro_etal2002	Buckland2007
Drusilla canaliculata	1	1	0	0	1	0	Majzlan2015	NA
Dryocoetes alni	7	7	0	1	0	0	Seibold_etal2014;Hjalten_etal2017	Seibold_etal2014
Dryocoetes autographus	4	2	2	1	0	0	Seibold_etal2014;Hjalten_etal2017;Sawomniewicz2013;Lassauce_etal2012	Seibold_etal2014
Dryocoetes hectographus	1	1	0	1	0	0	Seibold_etal2014	Seibold_etal2014
Dryocoetes villosus	35	29	6	1	0	0	Seibold_etal2014;Horak2011;Sawomniewicz2013;Lassauce_etal2012;Bouget_etal2012	Seibold_etal2014
Dryophilus pusillus	5	3	2	1	0	1	Seibold_etal2014	Seibold_etal2014 ; Buckland2007
Dyschirius globosus	3	3	0	0	1	0	Sawomniewicz2015	NA
Elater ferrugineus	9	9	0	1	0	0	Seibold_etal2014	Seibold_etal2014
Elateroides dermestoides	16	16	0	1	0	1	Seibold_etal2014;Hjalten_etal2017;Vindstad_etal2014;Koehler2000;Stokland&Meyke2008	Seibold_etal2014
Eledona agricola	21	17	4	1	0	0	Seibold_etal2014	Seibold_etal2014 ; Buckland2007
Encephalus complicans	1	1	0	0	1	0	Vindstad_etal2014;Koehler2000;Stokland&Meyke2008	NA
Endomychus coccineus	1	1	0	1	0	0	Seibold_etal2014;Hjalten_etal2017;Horak2011;Sawomniewicz2013	Seibold_etal2014 ; Buckland2007
Enicmus fungicola	5	5	0	1	0	0	Seibold_etal2014;Hjalten_etal2017;Sawomniewicz2013;Vindstad_etal2014;Koehler2000;Stokland&Meyke2008;Fossest&Sverdrup.Thygeson2009	Seibold_etal2014 ; Buckland2007
Enicmus histrio	1	0	1	1	0	0	Bouget_etal2012	Buckland2007
Enicmus planipennis	4	1	3	1	0	0	Seibold_etal2014;Hjalten_etal2017;Bouget_etal2012	Seibold_etal2014
Enicmus rugosus	697	659	38	1	0	0	Seibold_etal2014;Hjalten_etal2017;Horak2011;Sawomniewicz2013;Lassauce_etal2012;Fossest&Sverdrup.Thygeson2009;Bouget_etal2012;Majzlan2015	Seibold_etal2014 ; Buckland2007
Enicmus testaceus	199	174	25	1	0	0	Seibold_etal2014;Hjalten_etal2017;Lassauce_etal2012;Bouget_etal2012	Seibold_etal2014 ; Buckland2007
Enicmus transversus	7	1	6	1	0	0	Majzlan2015	Buckland2007
Ennearthron cornutum	64	39	25	1	0	0	Seibold_etal2014;Hjalten_etal2017;Sawomniewicz2013;Lassauce_etal2012;Bouget_etal2012	Seibold_etal2014 ; Buckland2007
Epuraea aestiva	21	21	0	1	0	1	Vindstad_etal2014;Koehler2000;Stokland&Meyke2008	Larson 2013
Epuraea biguttata	3	1	2	1	1	0	Seibold_etal2014;Sawomniewicz2013	Seibold_etal2014
Epuraea binotata	1	1	0	0	1	1	Seibold_etal2014;Vindstad_etal2014;Koehler2000;Stokland&Meyke2008	Seibold_etal2014
Epuraea guttata	6	4	2	0	1	0	Seibold_etal2014	Seibold_etal2014
Epuraea marseuli	3	3	0	0	1	0	Seibold_etal2014;Fossest&Sverdrup.Thygeson2009	Seibold_etal2014
Epuraea melanocephala	29	23	6	0	0	1	Audisio___etal.2008	Audisio_etal2008
Epuraea neglecta	2	2	0	0	1	1	Seibold_etal2014;Horak2011;Sawomniewicz2013	Seibold_etal2014
Epuraea pallescens	3	2	1	0	1	1	Seibold_etal2014	Seibold_etal2014
Epuraea pygmaea	2	1	1	1	0	0	Fossest&Sverdrup.Thygeson2009;Gossner2013	NA
Epuraea terminalis	5	5	0	0	1	0	Seibold_etal2014	Seibold_etal2014
Epuraea unicolor	127	9	118	0	1	1	Vega&Hofstetter2015;Yeo1972	Yeo1972
Ernobius abietinus	1	1	0	1	0	0	Seibold_etal2014	Seibold_etal2014
Ernobius abietis	1	1	0	1	0	0	Seibold_etal2014;Sawomniewicz2013;Lassauce_etal2012	Seibold_etal2014 ; Buckland2007
Ernoporicus caucasicus	6	6	0	1	0	0	Seibold_etal2014	Seibold_etal2014
Ernoporus tiliae	20	17	3	1	0	0	Seibold_etal2014	Seibold_etal2014
Eucnemis capucina	20	19	1	1	0	0	Seibold_etal2014;Sawomniewicz2013;Lassauce_etal2012;Bouget_etal2012	Seibold_etal2014 ; Buckland2007
Euconnus claviger	14	13	1	0	1	0	Hjalten_etal2017	NA
Euconnus maklinii	3	3	0	0	1	0	Hjalten_etal2017;Sawomniewicz2013	NA
Euglenes oculatus	6814	234	6580	1	0	0	Seibold_etal2014;Horak2011	Seibold_etal2014
Euglenes pygmaeus	2	0	2	1	0	0	Seibold_etal2014	Seibold_etal2014
Euplectus brunneus	2	1	1	0	1	0	Seibold_etal2014	Seibold_etal2014
Euplectus decipiens	6	6	0	0	1	0	Fossest&Sverdrup.Thygeson2009	NA
Euplectus karstenii	197	184	13	0	1	0	Seibold_etal2014;Hjalten_etal2017;Sawomniewicz2013;Vindstad_etal2014;Koehler2000;Stokland&Meyke2008	Seibold_etal2014
Euplectus mutator	18	17	1	0	1	0	Seibold_etal2014	Seibold_etal2014
Euplectus nanus	24	20	4	0	1	0	Seibold_etal2014;Sawomniewicz2013	Seibold_etal2014
Euplectus piceus	35	34	1	0	1	0	Seibold_etal2014;Hjalten_etal2017;Vindstad_etal2014;Koehler2000;Stokland&Meyke2008	Seibold_etal2014
Euplectus punctatus	87	81	6	0	1	0	Seibold_etal2014;Hjalten_etal2017;Sawomniewicz2013;Vindstad_etal2014;Koehler2000;Stokland&Meyke2008	Seibold_etal2014
Euplectus signatus	9	9	0	0	1	0	Vindstad_etal2014;Koehler2000;Stokland&Meyke2008	NA
Euryusa sinuata	3	1	2	0	1	0	Seibold_etal2014	Seibold_etal2014
Eusphalerum luteum	107	105	2	0	0	1	BelskayaandKolesnikova2009	Anderson 1997
Euthiconus conicicollis	9	9	0	0	1	0	Seibold_etal2014;Sawomniewicz2013	Seibold_etal2014
Exochomus quadripustulatus	1	1	0	0	1	0	Memmott_etal2000	Buckland2007
Gabrius appendiculatus	1	1	0	0	1	0	Vindstad_etal2014;Koehler2000;Stokland&Meyke2008	NA
Gabrius expectatus	1	1	0	0	1	0	Hjalten_etal2010	NA
Gabrius splendidulus	30	29	1	0	1	0	Seibold_etal2014;Sawomniewicz2013;Bouget_etal2012	Seibold_etal2014 ; Buckland2007
Gastrallus immarginatus	62	57	5	1	0	0	Seibold_etal2014;Sawomniewicz2013;Lassauce_etal2012	Seibold_etal2014 ; Buckland2007
Glischrochilus hortensis	42	35	7	1	0	0	Hjalten_etal2017;Lassauce_etal2012	NA
Glischrochilus quadriguttatus	3	3	0	1	1	0	Seibold_etal2014;Horak2011;Sawomniewicz2013;Lassauce_etal2012;Majzlan2015	Seibold_etal2014
Gnathoncus buyssoni	68	53	15	1	1	0	Seibold_etal2014;NikitskyandSchigel2004;Bouget_etal2012	NA
Gnorimus nobilis	31	31	0	1	0	1	Seibold_etal2014	Seibold_etal2014 ; Buckland2007
Grammoptera ruficornis	3	2	1	1	0	1	Seibold_etal2014;Sawomniewicz2013	Seibold_etal2014 ; Buckland2007
Grynobius planus	41	41	0	1	0	0	Seibold_etal2014;Lassauce_etal2012;Bouget_etal2012	Seibold_etal2014 ; Buckland2007
Grynocharis oblonga	22	16	6	1	0	0	Seibold_etal2014	Seibold_etal2014
Gyrophaena affinis	2	2	0	1	0	0	Hjalten_etal2010;Hjalten_etal2017;Vindstad_etal2014;Koehler2000;Stokland&Meyke2008	NA
Gyrophaena manca	2	2	0	1	0	0	Seibold_etal2014	Seibold_etal2014
Gyrophaena strictula	2	1	1	1	0	0	Seibold_etal2014;Sawomniewicz2013	Seibold_etal2014
Hadrobregmus pertinax	15	4	11	1	0	0	Seibold_etal2014;Hjalten_etal2017;Fossest&Sverdrup.Thygeson2009	Seibold_etal2014
Hallomenus axillaris	2	2	0	1	0	0	Seibold_etal2014;Hjalten_etal2017	Seibold_etal2014
Hallomenus binotatus	8	4	4	1	0	0	Seibold_etal2014;Hjalten_etal2017;Sawomniewicz2013;Fossest&Sverdrup.Thygeson2009	Seibold_etal2014
Halyzia sedecimguttata	14	3	11	0	1	0	wcg	Buckland2007
Hapalaraea pygmaea	31	27	4	0	1	1	Seibold_etal2014;Sawomniewicz2013	Seibold_etal2014
Haploglossa gentilis	85	85	0	0	1	0	Stan2003	NA
Haploglossa marginalis	17	8	9	1	0	0	Hjalten_etal2017	NA
Haploglossa villosula	3069	2115	954	1	0	0	Hjalten_etal2017	NA
Harpalus latus	1	1	0	0	1	0	Petrova_etal2006;Majzlan2015	NA
Harpalus rufipes	1	0	1	0	1	0	Petrova_etal2006	NA
Helophorus brevipalpis	5	0	5	0	1	0	wcg	NA
Hemicoelus canaliculatus	22	8	14	1	0	0	Seibold_etal2014	Seibold_etal2014
Hemicrepidius hirtus	2	2	0	0	1	0	Majzlan2015	NA
Holobus apicatus	2	2	0	0	1	0	Seibold_etal2014;Hjalten_etal2017	Seibold_etal2014
Holobus flavicornis	128	119	9	0	1	0	Sobek_etal2009;Echegar&Cloyd2013	NA
Hylastes brunneus	3	2	1	1	0	0	Seibold_etal2014;Hjalten_etal2017;Vindstad_etal2014;Koehler2000;Stokland&Meyke2008;Fossest&Sverdrup.Thygeson2009	Seibold_etal2014
Hylastes cunicularius	34	29	5	1	0	0	Seibold_etal2014;Hjalten_etal2017;Sawomniewicz2013;Fossest&Sverdrup.Thygeson2009	Seibold_etal2014
Hylesinus crenatus	6	2	4	1	0	0	Seibold_etal2014	Seibold_etal2014
Hylesinus fraxini	17	15	2	1	0	0	Lassauce_etal2012	NA
Hylesinus toranio	1	1	0	1	0	0	Seibold_etal2014	Seibold_etal2014
Hylis foveicollis	1	1	0	1	0	0	Seibold_etal2014;Horak2011;Sawomniewicz2013;Lassauce_etal2012	Seibold_etal2014
Hylobius abietis	5	4	1	1	0	0	Seibold_etal2014;Sawomniewicz2013;Fossest&Sverdrup.Thygeson2009	Seibold_etal2014 ; Buckland2007
Hypebaeus flavipes	2	2	0	0	1	1	Seibold_etal2014;Horak2011	Seibold_etal2014
Hypulus quercinus	1	1	0	1	0	0	Seibold_etal2014;Lassauce_etal2012	Seibold_etal2014
Ilyobates nigricollis	1	1	0	1	1	0	Hjalten_etal2017;Memmott_etal2000;Bouget_etal2012	NA
Ipidia binotata	2	1	1	0	1	0	Seibold_etal2014	Seibold_etal2014
Ips acuminatus	3	3	0	1	0	0	Seibold_etal2014;Lassauce_etal2012	Seibold_etal2014 ; Buckland2007
Ips typographus	21	20	1	1	0	0	Seibold_etal2014;Hjalten_etal2017;Fossest&Sverdrup.Thygeson2009	Seibold_etal2014
Ischnoglossa elegantula	3	3	0	1	0	0	Hjalten_etal2010	NA
Ischnoglossa prolixa	7	7	0	1	1	0	Seibold_etal2014;Sawomniewicz2013;Vindstad_etal2014;Koehler2000;Stokland&Meyke2008;Bouget_etal2012	Seibold_etal2014
Ischnomera caerulea	2	2	0	1	0	1	Seibold_etal2014	Seibold_etal2014
Ischnomera cinerascens	1	1	0	1	0	1	Seibold_etal2014	Seibold_etal2014
Ischnosoma splendidum	6	6	0	1	0	0	Sawomniewicz2017;Petrova_etal2006	NA
Isomira murina	63	62	1	0	1	0	Alekseev_etal2006	NA
Isorhipis marmottani	1	1	0	1	0	0	Seibold_etal2014	Seibold_etal2014
Korynetes caeruleus	7	0	7	0	1	1	Seibold_etal2014	Seibold_etal2014 ; Buckland2007
Kyklioacalles roboris	5	5	0	1	0	0	Bouget_etal2012	NA
Lagria hirta	1	1	0	0	0	1	Horak2011;Petrova_etal2006;Majzlan2015	wcg
Lathrobium fulvipenne	1	1	0	0	1	0	Petrova_etal2006	NA
Latridius gemellatus	3	0	3	1	0	0	Hjalten_etal2017	NA
Latridius hirtus	31	19	12	1	0	0	Seibold_etal2014;Hjalten_etal2017;Sawomniewicz2013;Vindstad_etal2014;Koehler2000;Stokland&Meyke2008;Fossest&Sverdrup.Thygeson2009;Bouget_etal2012	Seibold_etal2014
Latridius minutus	7	4	3	1	0	0	Vindstad_etal2014;Koehler2000;Stokland&Meyke2008	Buckland2007
Latridius porcatus	2	1	1	1	0	0	Hjalten_etal2017;Vindstad_etal2014;Koehler2000;Stokland&Meyke2008	NA
Leiestes seminiger	4	4	0	1	0	0	Seibold_etal2014;Sawomniewicz2013	Seibold_etal2014
Leioderes kollari	1	1	0	1	0	0	Seibold_etal2014	Seibold_etal2014
Leiodes obesa	1	1	0	1	0	0	Hjalten_etal2017;Vindstad_etal2014;Koehler2000;Stokland&Meyke2008	NA
Leiopus linnei	1	1	0	1	NA	0	Gossner_etal2013	NA
Leiopus nebulosus	20	16	4	1	0	0	Seibold_etal2014;Sawomniewicz2013;Lassauce_etal2012;Bouget_etal2012	Seibold_etal2014 ; Buckland2007
Leptophloeus alternans	1	1	0	0	1	0	Seibold_etal2014;Hjalten_etal2017	Seibold_etal2014
Leptura quadrifasciata	2	1	1	1	0	1	Seibold_etal2014;Horak2011	Seibold_etal2014
Leptusa fumida	17	17	0	1	1	0	Seibold_etal2014;Sawomniewicz2013;Bouget_etal2012	Seibold_etal2014
Leptusa pulchella	3	3	0	1	1	0	Seibold_etal2014;Hjalten_etal2017;Sawomniewicz2013;Vindstad_etal2014;Koehler2000;Stokland&Meyke2008;Fossest&Sverdrup.Thygeson2009;Bouget_etal2012	Seibold_etal2014
Leptusa ruficollis	165	162	3	1	1	0	Sobek_etal2009;Bouget_etal2012	NA
Lissodema cursor	8	0	8	0	1	0	Seibold_etal2014	Seibold_etal2014 ; Buckland2007
Litargus connexus	3	0	3	1	0	0	Seibold_etal2014;Horak2011;Sawomniewicz2013;Lassauce_etal2012;Bouget_etal2012;Majzlan2015	Seibold_etal2014 ; Buckland2007
Lordithon exoletus	1	1	0	0	1	0	Hjalten_etal2017	NA
Lordithon lunulatus	11	11	0	0	1	0	Hjalten_etal2017;Horak2011;Sawomniewicz2013;Vindstad_etal2014;Koehler2000;Stokland&Meyke2008	NA
Lordithon pulchellus	1	1	0	0	1	0	Seibold_etal2014	Seibold_etal2014
Lordithon trinotatus	1	1	0	1	1	0	Hjalten_etal2017;Wallace1953;Vindstad_etal2014;Koehler2000;Stokland&Meyke2008;Bouget_etal2012	NA
Lymexylon navale	10	10	0	1	0	0	Seibold_etal2014;Horak2011	Seibold_etal2014
Magdalis carbonaria	1	0	1	1	0	0	Seibold_etal2014;Vindstad_etal2014;Koehler2000;Stokland&Meyke2008	Seibold_etal2014
Magdalis cerasi	2	2	0	1	0	0	Seibold_etal2014	Seibold_etal2014
Magdalis duplicata	2	2	0	1	0	0	Seibold_etal2014;Sawomniewicz2013;Fossest&Sverdrup.Thygeson2009	Seibold_etal2014 ; Buckland2007
Malachius bipustulatus	9	2	7	0	1	1	Seibold_etal2014;Horak2011;Sawomniewicz2013;Bouget_etal2012	Seibold_etal2014 ; Buckland2007
Malthinus flaveolus	16	14	2	0	1	0	Seibold_etal2014;Lassauce_etal2012	Seibold_etal2014
Malthinus frontalis	75	13	62	0	1	0	Seibold_etal2014	Seibold_etal2014
Malthinus seriepunctatus	5	5	0	0	1	0	Seibold_etal2014;Sawomniewicz2013	Seibold_etal2014
Malthodes brevicollis	15	15	0	0	1	1	Seibold_etal2014;Sawomniewicz2013;Lassauce_etal2012;Vindstad_etal2014;Koehler2000;Stokland&Meyke2008	Seibold_etal2014
Malthodes crassicornis	14	14	0	0	1	0	Seibold_etal2014;Sawomniewicz2013	Seibold_etal2014
Malthodes flavoguttatus	1	1	0	0	1	0	Seibold_etal2014	Seibold_etal2014
Malthodes fuscus	14	14	0	0	1	0	Seibold_etal2014;Hjalten_etal2017;Vindstad_etal2014;Koehler2000;Stokland&Meyke2008	Seibold_etal2014
Malthodes guttifer	83	82	1	0	1	0	Seibold_etal2014;Sawomniewicz2013;Vindstad_etal2014;Koehler2000;Stokland&Meyke2008	Seibold_etal2014
Malthodes marginatus	49	27	22	0	1	0	Seibold_etal2014	Seibold_etal2014
Malthodes minimus	1	1	0	0	1	0	Seibold_etal2014	Seibold_etal2014
Malthodes mysticus	3	3	0	0	1	0	Seibold_etal2014;Sawomniewicz2013;Vindstad_etal2014;Koehler2000;Stokland&Meyke2008	Seibold_etal2014
Malthodes pumilus	19	19	0	0	1	1	Seibold_etal2014;Hjalten_etal2017	Seibold_etal2014
Malthodes spathifer	40	35	5	0	1	0	Seibold_etal2014;Hjalten_etal2017;Sawomniewicz2013	Seibold_etal2014
Margarinotus merdarius	1	1	0	0	1	0	Bouget_etal2012	NA
Margarinotus striola	1	0	1	0	1	0	Haelewater_etal2015	NA
Megarthrus depressus	9	7	2	0	1	0	Hjalten_etal2017;Kvamme1982	NA
Megarthrus nitidulus	1	1	0	0	1	0	Hjalten_etal2017;Vindstad_etal2014;Koehler2000;Stokland&Meyke2008	NA
Megatoma undata	15	8	7	1	0	1	Seibold_etal2014;Horak2011;Sawomniewicz2013;Lassauce_etal2012;Bouget_etal2012	Seibold_etal2014 ; Buckland2007
Melanotus castanipes	117	102	15	1	0	1	Seibold_etal2014;Hjalten_etal2017;Horak2011;Sawomniewicz2013	Seibold_etal2014
Melanotus villosus	38	9	29	1	1	1	Seibold_etal2014;Hjalten_etal2017;Horak2011;Sawomniewicz2013;Lassauce_etal2012;Bouget_etal2012	Seibold_etal2014
Melasis buprestoides	7	7	0	1	0	0	Seibold_etal2014;Horak2011;Sawomniewicz2013;Lassauce_etal2012;Bouget_etal2012	Seibold_etal2014 ; Buckland2007
Meligethes aeneus	45	16	29	0	1	1	Hjalten_etal2017;Horak2011;Petrova_etal2006;Majzlan2015	Buckland2007
Meligethes carinulatus	1	1	0	NA	NA	1	NA	Buckland2007
Meligethes corvinus	1	0	1	NA	NA	1	NA	Buckland2007
Meligethes denticulatus	21	20	1	0	0	1	Turis&Vidlicka2013	Turis&Vidlicka2013
Meligethes flavimanus	3	2	1	NA	NA	1	NA	Buckland2007
Meligethes ovatus	3	0	3	0	0	1	NA	Buckland2007
Meligethes pedicularius	6	5	1	NA	NA	1	NA	Buckland2007
Micrambe abietis	44	40	4	1	0	0	Seibold_etal2014;Hjalten_etal2017;Sawomniewicz2013	Seibold_etal2014 ; Buckland2007
Micropeplus porcatus	1	0	1	1	0	0	Horak2011	NA
Microrhagus lepidus	3	3	0	1	0	0	Lassauce_etal2012;Bouget_etal2012	NA
Microrhagus pygmaeus	3	3	0	1	0	0	Lassauce_etal2012;Bouget_etal2012	NA
Microscydmus minimus	5	5	0	0	1	0	Seibold_etal2014;Hjalten_etal2017;Sawomniewicz2013	Seibold_etal2014
Microscydmus nanus	14	14	0	0	1	0	Paivinen_etal2002	NA
Molorchus minor	2	2	0	1	0	1	Seibold_etal2014;Hjalten_etal2017;Fossest&Sverdrup.Thygeson2009	Seibold_etal2014
Mordella aculeata	2	2	0	1	0	1	Seibold_etal2014	Seibold_etal2014
Mordella holomelaena	1	1	0	1	0	1	Seibold_etal2014	Seibold_etal2014
Mordellistena variegata	2	0	2	1	0	1	Seibold_etal2014	Seibold_etal2014
Mordellochroa abdominalis	8	6	2	1	0	1	Seibold_etal2014;Horak2011;Sawomniewicz2013;Lassauce_etal2012	Seibold_etal2014
Mycetochara axillaris	3	2	1	1	0	0	Seibold_etal2014	Seibold_etal2014
Mycetochara flavipes	2	2	0	1	0	0	Seibold_etal2014;Sawomniewicz2013	Seibold_etal2014
Mycetochara humeralis	18	0	18	1	0	0	Seibold_etal2014	Seibold_etal2014
Mycetochara maura	198	98	100	1	0	0	Seibold_etal2014;Hjalten_etal2017;Lassauce_etal2012	Seibold_etal2014
Mycetophagus fulvicollis	5	5	0	1	0	0	Seibold_etal2014;Horak2011;Sawomniewicz2013;Lassauce_etal2012	Seibold_etal2014
Mycetophagus piceus	60	59	1	1	0	0	Seibold_etal2014;Horak2011;Lassauce_etal2012;Bouget_etal2012	Seibold_etal2014 ; Buckland2007
Mycetophagus populi	10	9	1	1	0	0	Seibold_etal2014;Hjalten_etal2017	Seibold_etal2014 ; Buckland2007
Mycetoporus baudueri	1	1	0	1	0	0	Sawomniewicz2018	NA
Mycetoporus erichsonanus	3	3	0	1	0	0	Vindstad_etal2014;Koehler2000;Stokland&Meyke2008	NA
Mycetoporus lepidus	18	8	10	0	1	0	Hjalten_etal2010;Hjalten_etal2017;Sawomniewicz2013;Petrova_etal2006;Vindstad_etal2014;Koehler2000;Stokland&Meyke2008	NA
Mycetoporus longulus	5	1	4	0	1	0	Petrova_etal2006	NA
Mycetoporus punctus	2	2	0	1	0	0	Vindstad_etal2014;Koehler2000;Stokland&Meyke2008	NA
Myrmetes paykulli	1	1	0	0	1	0	Hjalten_etal2017	NA
Myzia oblongoguttata	6	6	0	0	1	0	Sloggett&Majerus2000	Buckland2007
Necydalis major	1	1	0	1	0	1	Seibold_etal2014	Seibold_etal2014
Nemadus colonoides	20	19	1	1	0	0	Seibold_etal2014	Seibold_etal2014
Nemozoma elongatum	8	7	1	0	1	0	Lassauce_etal2012;Bouget_etal2012	NA
Nevraphes elongatulus	12	7	5	1	1	0	Paivinen_etal2002;Janssen_etal2017	NA
Nicrophorus vespilloides	40	40	0	1	1	0	Hjalten_etal2017;Horak2011;Petrova_etal2006;Vindstad_etal2014;Koehler2000;Stokland&Meyke2008;Haelewaters_etal2015	NA
Notiophilus biguttatus	1	1	0	0	1	0	Anderson1972	NA
Notothecta flavipes	23	22	1	0	1	0	Parmentier_etal2015;Vindstad_etal2014;Koehler2000;Stokland&Meyke2008	NA
Nudobius lentus	1	1	0	0	1	0	Seibold_etal2014;Sawomniewicz2013;Fossest&Sverdrup.Thygeson2009	Seibold_etal2014 ; Buckland2007
Oiceoptoma thoracicum	5	5	0	1	1	0	Haelewater_etal2015	NA
Omalium rivulare	1	1	0	0	1	0	Hjalten_etal2017	NA
Omalium rugatum	1	1	0	1	0	0	Vindstad_etal2014;Koehler2000;Stokland&Meyke2008;Bouget_etal2012	NA
Orchesia fasciata	3	3	0	1	0	0	Seibold_etal2014;Hjalten_etal2017;Sawomniewicz2013	Seibold_etal2014
Orchesia luteipalpis	2	2	0	1	0	0	Seibold_etal2014	Seibold_etal2014
Orchesia micans	1	1	0	1	0	0	Seibold_etal2014;Hjalten_etal2017;Sawomniewicz2013;Vindstad_etal2014;Koehler2000;Stokland&Meyke2008	Seibold_etal2014
Orchesia undulata	15	12	3	1	0	0	Seibold_etal2014;Horak2011;Sawomniewicz2013;Lassauce_etal2012;Bouget_etal2012	Seibold_etal2014
Orsodacne cerasi	70	70	0	0	0	1	UK beetle recording	wcg ; Buckland2007
Orthocis alni	38	31	7	1	0	0	Seibold_etal2014;Hjalten_etal2017;Sawomniewicz2013;Lassauce_etal2012;Vindstad_etal2014;Koehler2000;Stokland&Meyke2008;Fossest&Sverdrup.Thygeson2009;Bouget_etal2012	Seibold_etal2014 ; Buckland2007
Orthoperus atomus	1	0	1	0	1	0	Seibold_etal2014;Sawomniewicz2013	Seibold_etal2014
Orthoperus corticalis	10	10	0	1	0	0	Horak2011;Sawomniewicz2013	NA
Orthoperus punctatus	2	2	0	0	1	0	Seibold_etal2014;Hjalten_etal2017	Seibold_etal2014
Osphya bipunctata	25	25	0	1	0	1	Seibold_etal2014;Lassauce_etal2012	Seibold_etal2014
Othius subuliformis	6	6	0	0	1	0	Buckland2007	Buckland2007
Oxymirus cursor	1	1	0	1	0	1	Seibold_etal2014;Hjalten_etal2017;Sawomniewicz2013	Seibold_etal2014
Oxypoda arborea	290	288	2	0	1	0	Paivinen_etal2002	NA
Oxypoda bicolor	1	1	0	0	1	0	Seibold_etal2014	Seibold_etal2014
Oxypoda brevicornis	2	1	1	0	1	0	Vindstad_etal2014;Koehler2000;Stokland&Meyke2008	NA
Oxytelus laqueatus	1	1	0	0	1	0	Vindstad_etal2014;Koehler2000;Stokland&Meyke2008;Kvamme1982	NA
Palorus depressus	2	2	0	1	0	0	Lassauce_etal2012;Bouget_etal2012	NA
Paraphotistus impressus	18	18	0	0	1	0	Hjalten_etal2017;Vindstad_etal2014;Koehler2000;Stokland&Meyke2008	NA
Paromalus flavicornis	2	0	2	0	1	0	Seibold_etal2014;Horak2011;Sawomniewicz2013;Lassauce_etal2012;Bouget_etal2012	Seibold_etal2014 ; Buckland2007
Paromalus parallelepipedus	1	1	0	0	1	0	Seibold_etal2014;Horak2011;Lassauce_etal2012;Bouget_etal2012	Seibold_etal2014 ; Buckland2007
Pediacus depressus	1	0	1	0	1	0	Seibold_etal2014;Lassauce_etal2012	Seibold_etal2014
Philonthus addendus	2	2	0	0	1	0	Hjalten_etal2017	NA
Philonthus carbonarius	16	0	16	0	1	0	Sobek2009	NA
Philonthus decorus	1	0	1	0	1	0	Hjalten_etal2017	NA
Philonthus marginatus	1	0	1	0	1	0	Kvamme1982	NA
Philonthus varians	1	0	1	0	1	0	Majzlan2015;Kvamme1982	NA
Phloeocharis subtilissima	1	1	0	0	1	0	Seibold_etal2014;Sawomniewicz2013	Seibold_etal2014 ; Buckland2007
Phloeonomus punctipennis	3	3	0	0	1	0	Seibold_etal2014;Hjalten_etal2017;Sawomniewicz2013;Bouget_etal2012	Seibold_etal2014
Phloeopora corticalis	49	23	26	0	1	0	Seibold_etal2014;Sawomniewicz2013;Vindstad_etal2014;Koehler2000;Stokland&Meyke2008	Seibold_etal2014
Phloeopora testacea	25	12	13	0	1	0	Seibold_etal2014;Sawomniewicz2013;Fossest&Sverdrup.Thygeson2009	Seibold_etal2014
Phloeostiba plana	5	4	1	0	1	0	Seibold_etal2014	Seibold_etal2014
Phloeotribus spinulosus	1	0	1	1	0	0	Hjalten_etal2017;Fossest&Sverdrup.Thygeson2009	NA
Phloiotrya rufipes	16	15	1	1	0	0	Seibold_etal2014;Sawomniewicz2013	Seibold_etal2014
Phosphuga atrata	5	2	3	0	1	0	Horak2011;Sawomniewicz2013	Buckland2007
Phyllodrepa ioptera	35	25	10	0	1	0	Sobek_etal2009;Bouget_etal2012	NA
Phyllodrepa linearis	10	8	2	0	1	0	Hjalten_etal2010	NA
Phyllodrepa melanocephala	27	19	8	0	1	0	Seibold_etal2014;Hjalten_etal2017;Sawomniewicz2013	Seibold_etal2014
Phymatodes testaceus	18	8	10	1	0	0	Seibold_etal2014;Horak2011;Sawomniewicz2013;Lassauce_etal2012;Bouget_etal2012	Seibold_etal2014
Pityogenes bidentatus	4	3	1	1	0	0	Seibold_etal2014;Hjalten_etal2017;Vindstad_etal2014;Koehler2000;Stokland&Meyke2008	Seibold_etal2014 ; Buckland2007
Pityogenes chalcographus	70	61	9	1	0	0	Seibold_etal2014;Hjalten_etal2017;Sawomniewicz2013;Vindstad_etal2014;Koehler2000;Stokland&Meyke2008;Fossest&Sverdrup.Thygeson2009	Seibold_etal2014 ; Buckland2007
Pityogenes quadridens	3	3	0	1	0	0	Seibold_etal2014	Seibold_etal2014
Pityogenes trepanatus	46	26	20	1	0	0	Seibold_etal2014	Seibold_etal2014 ; Buckland2007
Pityophagus ferrugineus	3	0	3	0	1	0	Seibold_etal2014;Hjalten_etal2017;Fossest&Sverdrup.Thygeson2009	Seibold_etal2014 ; Buckland2007
Pityophthorus lichtensteinii	3	1	2	1	0	0	Seibold_etal2014	Seibold_etal2014
Pityophthorus micrographus	30	26	4	1	0	0	Seibold_etal2014;Hjalten_etal2017	Seibold_etal2014
Pityophthorus pubescens	2	2	0	1	0	0	Seibold_etal2014	Seibold_etal2014
Placusa tachyporoides	19	12	7	1	1	0	Seibold_etal2014;Sawomniewicz2013;Vindstad_etal2014;Koehler2000;Stokland&Meyke2008;Fossest&Sverdrup.Thygeson2009;Bouget_etal2012	Seibold_etal2014
Plagionotus arcuatus	2	2	0	1	0	0	Seibold_etal2014	Seibold_etal2014
Platycerus caraboides	4	4	0	1	0	0	Seibold_etal2014;Sawomniewicz2013;Lassauce_etal2012;Bouget_etal2012	Seibold_etal2014 ; Buckland2007
Platydracus stercorarius	3	3	0	0	1	0	Majzlan2015	NA
Platynus assimilis	4	0	4	0	1	0	Horak2011;Majzlan2015	NA
Platystomos albinus	1	1	0	1	0	0	Seibold_etal2014;Horak2011;Lassauce_etal2012;Bouget_etal2012	Seibold_etal2014
Plectophloeus nitidus	1	0	1	0	1	0	Seibold_etal2014	Seibold_etal2014
Plegaderus caesus	26	23	3	0	1	0	Seibold_etal2014;Horak2011;Sawomniewicz2013;Bouget_etal2012	Seibold_etal2014
Plegaderus vulneratus	1	1	0	0	1	0	Seibold_etal2014;Hjalten_etal2017;Fossest&Sverdrup.Thygeson2009	Seibold_etal2014 ; Buckland2007
Podabrus alpinus	4	4	0	0	1	0	Hjalten_etal2017;Vindstad_etal2014;Koehler2000;Stokland&Meyke2008	NA
Podistra schoenherri	3	3	0	0	1	0	Hjalten_etal2017;Vindstad_etal2014;Koehler2000;Stokland&Meyke2008	NA
Pogonocherus fasciculatus	1	1	0	1	0	0	Seibold_etal2014;Hjalten_etal2017;Fossest&Sverdrup.Thygeson2009	Seibold_etal2014 ; Buckland2007
Polygraphus poligraphus	10	9	1	1	0	0	Seibold_etal2014;Hjalten_etal2017;Fossest&Sverdrup.Thygeson2009	Seibold_etal2014 ; Buckland2007
Polygraphus punctifrons	4	4	0	1	0	0	Hjalten_etal2010;Hjalten_etal2017	NA
Prionocyphon serricornis	15	11	4	1	0	0	Seibold_etal2014;Sawomniewicz2013	Seibold_etal2014
Prionychus ater	33	12	21	1	0	0	Seibold_etal2014	Seibold_etal2014
Prionychus melanarius	1	0	1	1	0	0	Seibold_etal2014	Seibold_etal2014
Procraerus tibialis	16	0	16	1	0	0	Seibold_etal2014;Horak2011	Seibold_etal2014
Propylea quatuordecimpunctata	7	2	5	0	1	0	Memmott_etal2000;Petrova_etal2006	NA
Prosternon tessellatum	79	78	1	0	1	0	Szujecki1987	NA
Protaetia marmorata	5	2	3	1	0	1	Seibold_etal2014	Seibold_etal2014
Pseudocistela ceramboides	196	116	80	1	0	1	Seibold_etal2014;Lassauce_etal2012	Seibold_etal2014
Psyllobora vigintiduopunctata	33	33	0	0	1	0	Sawomniewicz2013;Majzlan2015	Buckland2007
Ptenidium formicetorum	3	3	0	0	1	0	Paivinen_etal2002	NA
Ptenidium turgidum	44	43	1	1	0	0	Seibold_etal2014;Sawomniewicz2013	Seibold_etal2014
Pterostichus melanarius	3	1	2	0	1	0	Petrova_etal2006;Majzlan2015	Buckland2007
Pterostichus niger	9	8	1	0	1	0	Lindroth1985;Horak2011;Majzlan2015	NA
Pterostichus oblongopunctatus	4	4	0	0	1	0	Kocarek2003;Sawomniewicz2013	NA
Pteryx suturalis	2	2	0	1	0	0	Seibold_etal2014;Hjalten_etal2017;Sawomniewicz2013	Seibold_etal2014
Ptilinus fuscus	3	3	0	1	0	0	Seibold_etal2014;Lassauce_etal2012	Seibold_etal2014 ; Buckland2007
Ptilinus pectinicornis	19	19	0	1	0	0	Seibold_etal2014;Horak2011;Sawomniewicz2013;Lassauce_etal2012;Bouget_etal2012	Seibold_etal2014 ; Buckland2007
Ptinomorphus imperialis	17	8	9	1	0	1	Seibold_etal2014;Lassauce_etal2012;Bouget_etal2012	Seibold_etal2014
Ptinus fur	25	13	12	1	0	0	Hellqvist&Lemdahl1996	NA
Ptinus rufipes	53	3	50	1	0	0	Seibold_etal2014;Horak2011;Lassauce_etal2012	Seibold_etal2014
Ptinus subpillosus	571	381	190	1	0	0	Hjalten_etal2017;Bouget_etal2012	NA
Quedius brevicornis	10	10	0	0	1	0	Seibold_etal2014;Sawomniewicz2013	Seibold_etal2014
Quedius brevis	4	3	1	0	1	0	Hjalten_etal2017	NA
Quedius cruentus	10	5	5	0	1	0	Majzlan2015	NA
Quedius lucidulus	1	1	0	0	1	0	Hjalten_etal2017	NA
Quedius maurus	13	12	1	0	1	0	Seibold_etal2014;Horak2011;Sawomniewicz2013	Seibold_etal2014
Quedius mesomelinus	11	8	3	0	1	0	Hjalten_etal2017	NA
Quedius microps	4	4	0	0	1	0	Seibold_etal2014;Sawomniewicz2013	Seibold_etal2014
Quedius plagiatus	4	4	0	0	1	0	Seibold_etal2014;Hjalten_etal2017;Vindstad_etal2014;Koehler2000;Stokland&Meyke2008;Fossest&Sverdrup.Thygeson2009	Seibold_etal2014
Quedius scitus	6	0	6	0	1	0	Seibold_etal2014;Sawomniewicz2013	Seibold_etal2014
Quedius tenellus	1	1	0	0	1	0	Hjalten_etal2017	NA
Quedius xanthopus	97	89	8	0	1	0	Seibold_etal2014;Hjalten_etal2017;Sawomniewicz2013;Vindstad_etal2014;Koehler2000;Stokland&Meyke2008	Seibold_etal2014
Rabocerus gabrieli	1	1	0	0	1	0	Seibold_etal2014	Seibold_etal2014 ; Buckland2007
Rhagium mordax	25	24	1	1	0	1	Seibold_etal2014;Hjalten_etal2017;Horak2011;Sawomniewicz2013;Lassauce_etal2012;Vindstad_etal2014;Koehler2000;Stokland&Meyke2008;Fossest&Sverdrup.Thygeson2009	Seibold_etal2014
Rhagonycha lignosa	57	50	7	0	1	1	Sobek_etal2009	wcg
Rhagonycha lutea	10	7	3	0	1	0	Simons_etal2014	NA
Rhagonycha nigriventris	11	8	3	0	1	0	Vindstad_etal2014;Koehler2000;Stokland&Meyke2008	NA
Rhizophagus bipustulatus	52	25	27	1	1	0	Seibold_etal2014;Horak2011;Sawomniewicz2013;Lassauce_etal2012;Bouget_etal2012;Majzlan2015	Seibold_etal2014 ; Buckland2007
Rhizophagus cribratus	22	19	3	0	1	0	Seibold_etal2014;Hjalten_etal2017;Lassauce_etal2012;Bouget_etal2012	Seibold_etal2014
Rhizophagus dispar	2	1	1	0	1	0	Seibold_etal2014;Hjalten_etal2017;Sawomniewicz2013;Vindstad_etal2014;Koehler2000;Stokland&Meyke2008	Seibold_etal2014 ; Buckland2007
Rhizophagus fenestralis	2	2	0	0	1	0	Seibold_etal2014;Hjalten_etal2017	Seibold_etal2014
Rhizophagus ferrugineus	1	1	0	0	1	0	Seibold_etal2014;Hjalten_etal2017;Lassauce_etal2012;Fossest&Sverdrup.Thygeson2009;Bouget_etal2012	Seibold_etal2014 ; Buckland2007
Rhizophagus nitidulus	1	1	0	0	1	0	Seibold_etal2014;Hjalten_etal2017;Sawomniewicz2013;Fossest&Sverdrup.Thygeson2009;Bouget_etal2012	Seibold_etal2014 ; Buckland2007
Rhizophagus parallelocollis	1	0	1	1	1	0	Seibold_etal2014;Lassauce_etal2012	Seibold_etal2014 ; Buckland2007
Rhyncolus ater	111	101	10	1	0	0	Seibold_etal2014;Hjalten_etal2017	Seibold_etal2014 ; Buckland2007
Rhyncolus elongatus	4	4	0	1	0	0	Seibold_etal2014	Seibold_etal2014 ; Buckland2007
Rhyncolus sculpturatus	15	15	0	1	0	0	Seibold_etal2014;Hjalten_etal2017;Fossest&Sverdrup.Thygeson2009	Seibold_etal2014 ; Buckland2007
Ropalodontus perforatus	1	1	0	1	0	0	Seibold_etal2014;Sawomniewicz2013	Seibold_etal2014 ; Buckland2007
Rugilus rufipes	2	1	1	1	0	0	Sawomniewicz2019	NA
Rutpela maculata	5	5	0	1	0	1	Seibold_etal2014;Lassauce_etal2012	Seibold_etal2014
Salpingus planirostris	106	82	24	0	1	0	Seibold_etal2014;Horak2011;Sawomniewicz2013;Lassauce_etal2012	Seibold_etal2014 ; Buckland2007
Salpingus ruficollis	52	42	10	0	1	0	Seibold_etal2014;Hjalten_etal2017;Horak2011;Sawomniewicz2013;Lassauce_etal2012;Vindstad_etal2014;Koehler2000;Stokland&Meyke2008;Fossest&Sverdrup.Thygeson2009	Seibold_etal2014 ; Buckland2007
Saperda scalaris	7	7	0	1	0	1	Seibold_etal2014;Lassauce_etal2012;Bouget_etal2012	Seibold_etal2014
Scaphidium quadrimaculatum	1	1	0	1	0	0	Seibold_etal2014;Horak2011;Sawomniewicz2013;Bouget_etal2012	Seibold_etal2014 ; Buckland2007
Scaphisoma agaricinum	50	46	4	1	0	0	Seibold_etal2014;Hjalten_etal2017;Sawomniewicz2013;Vindstad_etal2014;Koehler2000;Stokland&Meyke2008	Seibold_etal2014 ; Buckland2007
Scaphisoma assimile	1	1	0	1	0	0	Seibold_etal2014	Seibold_etal2014 ; Buckland2007
Scaphisoma balcanicum	1	1	0	1	0	0	Seibold_etal2014	Seibold_etal2014
Scaphisoma boleti	1	1	0	1	0	0	Seibold_etal2014	Seibold_etal2014 ; Buckland2007
Scaphisoma boreale	3	3	0	1	0	0	Seibold_etal2014;Sawomniewicz2013	Seibold_etal2014
Schizotus pectinicornis	3	3	0	1	1	0	Seibold_etal2014;Horak2011;Sawomniewicz2013;Lassauce_etal2012	Seibold_etal2014 ; Buckland2007
Sciodrepoides fumatus	3	3	0	1	0	0	NA	NA
Scolytus intricatus	419	64	355	1	0	0	Seibold_etal2014;Sawomniewicz2013;Lassauce_etal2012;Bouget_etal2012	Seibold_etal2014
Scolytus laevis	130	1	129	1	0	0	Seibold_etal2014	Seibold_etal2014 ; Buckland2007
Scolytus ratzeburgi	1	1	0	1	0	0	Seibold_etal2014	Seibold_etal2014
Scolytus rugulosus	13	9	4	1	0	0	Seibold_etal2014;Lassauce_etal2012	Seibold_etal2014 ; Buckland2007
Scraptia fuscula	93	1	92	0	1	0	Gossner2013	NA
Scraptia testacea	43	3	40	1	0	0	Seibold_etal2014	Seibold_etal2014
Scydmaenus hellwigii	9	9	0	0	1	0	Seibold_etal2014	Seibold_etal2014
Scydmoraphes minutus	8	8	0	0	1	0	Seibold_etal2014	Seibold_etal2014
Scymnus suturalis	4	4	0	0	1	0	Montgomery&Lyon1995	Buckland2007
Selatosomus aeneus	75	61	14	0	1	0	Samoilova_etal2015	NA
Sepedophilus constans	1	1	0	1	0	0	Hjalten_etal2017	NA
Sepedophilus littoreus	5	4	1	1	0	0	Hjalten_etal2010;Hjalten_etal2017	NA
Sepedophilus testaceus	11	11	0	1	0	0	Seibold_etal2014;Sawomniewicz2013;Bouget_etal2012	Seibold_etal2014 ; Buckland2007
Sericoderus lateralis	1	0	1	1	0	0	Horak2011;Sawomniewicz2013;Majzlan2015	NA
Silvanoprus fagi	4	3	1	0	1	0	Hjalten_etal2017;Sawomniewicz2013;Gossner2013	NA
Sinodendron cylindricum	19	16	3	1	0	0	Seibold_etal2014;Sawomniewicz2013	Seibold_etal2014
Soronia grisea	12	4	8	1	0	0	Wallace1953;Lassauce_etal2012;Bouget_etal2012	NA
Soronia punctatissima	9	5	4	1	0	0	Lassauce_etal2012	NA
Sphaeriestes castaneus	4	4	0	0	1	0	Seibold_etal2014;Sawomniewicz2013	Seibold_etal2014 ; Buckland2007
Sphaerosoma pilosum	1	0	1	1	0	0	Bouget_etal2012	NA
Sphindus dubius	4	4	0	1	0	0	Seibold_etal2014;Hjalten_etal2017;Sawomniewicz2013;Bouget_etal2012	Seibold_etal2014 ; Buckland2007
Stenichnus bicolor	21	19	2	0	1	0	Seibold_etal2014;Hjalten_etal2017;Vindstad_etal2014;Koehler2000;Stokland&Meyke2008	Seibold_etal2014
Stenichnus collaris	20	20	0	1	1	0	Hjalten_etal2017;Janssen_etal2017	NA
Stenichnus godarti	11	7	4	0	1	0	Seibold_etal2014;Sawomniewicz2013	Seibold_etal2014
Stenichnus scutellaris	29	26	3	0	1	0	Sobek2009	NA
Stenostola dubia	4	4	0	1	0	1	Seibold_etal2014;Sawomniewicz2013;Lassauce_etal2012	Seibold_etal2014 ; Buckland2007
Stenurella melanura	53	53	0	1	0	1	Seibold_etal2014;Sawomniewicz2013;Lassauce_etal2012;Bouget_etal2012	Seibold_etal2014 ; Buckland2007
Stenus clavicornis	6	6	0	0	1	0	Heethoff_etal2011	NA
Stephostethus rugicollis	6	2	4	1	0	0	Seibold_etal2014;Hjalten_etal2017;Sawomniewicz2013;Lassauce_etal2012	Seibold_etal2014
Stictoleptura maculicornis	29	29	0	0	0	1	Gutowski_etal2011	Ehnstrom 2007
Sulcacis fronticornis	1	1	0	1	0	0	Seibold_etal2014;Sawomniewicz2013;Bouget_etal2012	Seibold_etal2014
Synchita humeralis	6	2	4	1	0	0	Seibold_etal2014;Horak2011;Lassauce_etal2012;Vindstad_etal2014;Koehler2000;Stokland&Meyke2008;Bouget_etal2012	Seibold_etal2014 ; Buckland2007
Synuchus vivalis	1	0	1	0	1	0	Petrova_etal2006;Majzlan2015	NA
Tachinus elongatus	1	1	0	1	1	0	Hjalten_etal2017	NA
Tachinus rufipes	4	1	3	1	1	0	Hjalten_etal2017;Petrova_etal2006	Buckland2007
Tachyporus chrysomelinus	2	0	2	1	1	0	Sawomniewicz2020;Petrova_etal2006;Vindstad_etal2014;Koehler2000;Stokland&Meyke2008	NA
Tachyporus dispar	9	1	8	0	1	0	Simons_etal2014	NA
Tachyporus nitidulus	2	1	1	0	1	0	Petrova_etal2006	NA
Tetratoma ancora	3	3	0	1	0	0	Seibold_etal2014;Hjalten_etal2017;Sawomniewicz2013;Lassauce_etal2012;Vindstad_etal2014;Koehler2000;Stokland&Meyke2008;Bouget_etal2012	Seibold_etal2014
Tetropium castaneum	1	1	0	1	0	0	Seibold_etal2014;Hjalten_etal2017;Sawomniewicz2013;Fossest&Sverdrup.Thygeson2009	Seibold_etal2014
Tetrops praeustus	1	0	1	1	0	1	Seibold_etal2014	Seibold_etal2014
Thalycra fervida	2	2	0	1	0	0	Hjalten_etal2017	NA
Thamiaraea cinnamomea	41	27	14	0	1	0	Seibold_etal2014	Seibold_etal2014
Thamiaraea hospita	6	4	2	1	1	0	Seibold_etal2014;Bouget_etal2012	Seibold_etal2014
Thanasimus femoralis	1	1	0	0	1	0	Seibold_etal2014;Hjalten_etal2017;Fossest&Sverdrup.Thygeson2009	Seibold_etal2014 ; Buckland2007
Thanasimus formicarius	3	3	0	0	1	0	Seibold_etal2014;Horak2011;Sawomniewicz2013;Lassauce_etal2012;Fossest&Sverdrup.Thygeson2009	Seibold_etal2014 ; Buckland2007
Thiasophila inquilina	1	0	1	1	0	0	Seibold_etal2014	Seibold_etal2014
Thiasophila wockii	1	1	0	0	1	0	Hjalten_etal2017	NA
Thymalus limbatus	28	28	0	1	0	0	Seibold_etal2014;Sawomniewicz2013;Lassauce_etal2012;Bouget_etal2012	Seibold_etal2014
Tillus elongatus	25	25	0	0	1	1	Seibold_etal2014;Horak2011;Sawomniewicz2013;Lassauce_etal2012;Bouget_etal2012	Seibold_etal2014 ; Buckland2007
Tinotus morion	2	0	2	0	1	0	Kvamme1982	NA
Tomoxia bucephala	4	4	0	1	0	1	Seibold_etal2014;Horak2011;Sawomniewicz2013;Lassauce_etal2012;Bouget_etal2012	Seibold_etal2014 ; Buckland2007
Trachodes hispidus	8	8	0	1	0	0	Seibold_etal2014;Horak2011	Seibold_etal2014 ; Buckland2007
Trichius fasciatus	19	19	0	1	0	1	Seibold_etal2014	Seibold_etal2014 ; Buckland2007
Trichoceble memnonia	7	3	4	0	1	0	Seibold_etal2014	Seibold_etal2014
Trichonyx sulcicollis	1	0	1	1	1	0	Horak2011	NA
Trimium brevicorne	10	10	0	0	1	0	Sobek_etal2009;Sawomniewicz2013;Majzlan2015	NA
Triphyllus bicolor	14	14	0	1	0	0	Seibold_etal2014	Seibold_etal2014 ; Buckland2007
Triplax aenea	3	3	0	1	0	0	Seibold_etal2014;Hjalten_etal2017;Vindstad_etal2014;Koehler2000;Stokland&Meyke2008	Seibold_etal2014
Triplax rufipes	3	2	1	1	0	0	Seibold_etal2014	Seibold_etal2014
Triplax russica	21	20	1	1	0	0	Seibold_etal2014;Hjalten_etal2017;Horak2011;Sawomniewicz2013;Lassauce_etal2012;Vindstad_etal2014;Koehler2000;Stokland&Meyke2008;Bouget_etal2012	Seibold_etal2014 ; Buckland2007
Tritoma bipustulata	2	2	0	1	0	0	Seibold_etal2014;Horak2011;Sawomniewicz2013;Lassauce_etal2012;Bouget_etal2012	Seibold_etal2014 ; Buckland2007
Trixagus carinifrons	12	5	7	1	0	0	Hjalten_etal2017	NA
Trixagus dermestoides	155	141	14	1	0	0	Boleslaw1975;Horak2011	NA
Trixagus meybohmi	12	9	3	1	0	0	Horak2011	NA
Trox scaber	3	2	1	1	0	0	Majzlan2015	Buckland2007
Trypodendron domesticum	2	2	0	1	0	0	Seibold_etal2014;Hjalten_etal2017;Horak2011;Lassauce_etal2012;Bouget_etal2012	Seibold_etal2014
Trypodendron lineatum	6	4	2	1	0	0	Seibold_etal2014;Hjalten_etal2017;Fossest&Sverdrup.Thygeson2009	Seibold_etal2014
Trypophloeus binodulus	3	3	0	1	0	0	Seibold_etal2014	Seibold_etal2014
Trypophloeus granulatus	4	4	0	1	0	0	Seibold_etal2014	Seibold_etal2014
Tyrus mucronatus	8	8	0	0	1	0	Seibold_etal2014;Hjalten_etal2017	Seibold_etal2014
Xantholinus linearis	2	2	0	0	1	0	Memmott_etal2000;Wallace1953;Sawomniewicz2013;Petrova_etal2006;Majzlan2015	NA
Xantholinus tricolor	8	8	0	1	1	0	Sawomniewicz2021; Sunderland_etal1980	NA
Xestobium rufovillosum	201	172	29	1	0	1	Seibold_etal2014;Horak2011;Sawomniewicz2013;Lassauce_etal2012;Bouget_etal2012	Seibold_etal2014 ; Buckland2007
Xyleborinus saxesenii	279	141	138	1	0	0	Seibold_etal2014;Horak2011;Lassauce_etal2012;Bouget_etal2012	Seibold_etal2014
Xyleborus cryptographus	1	1	0	1	0	0	Seibold_etal2014	Seibold_etal2014
Xyleborus monographus	6	0	6	1	0	0	Seibold_etal2014;Horak2011;Sawomniewicz2013;Lassauce_etal2012;Bouget_etal2012	Seibold_etal2014
Xylechinus pilosus	9	7	2	1	0	0	Seibold_etal2014;Hjalten_etal2017;Fossest&Sverdrup.Thygeson2009	Seibold_etal2014
Xyletinus longitarsis	1	1	0	1	0	0	Seibold_etal2014	Seibold_etal2014 ; Buckland2007
Xylita laevigata	1	1	0	1	1	0	Seibold_etal2014;Hjalten_etal2017;Fossest&Sverdrup.Thygeson2009	Seibold_etal2014
Xylophilus corticalis	31	25	6	1	0	0	Seibold_etal2014	Seibold_etal2014
Xylostiba monilicornis	1	0	1	0	1	0	Seibold_etal2014	Seibold_etal2014
Zyras lugens	5	4	1	0	1	0	Paivinen_etal2002	Buckland2007
